# Supplementary material for: Multiplex Lateral Flow Immunoassay for the Detection of Expanded-Spectrum Hydrolysis and CTX-M Enzymes
Source: Diagnostics (Basel). 2022 Jan 13;12(1):190. doi: 10.3390/diagnostics12010190 (PMC8775197; doi:10.3390/diagnostics12010190)
Supplement: Supplementary file 1 [file diagnostics-12-00190-s001.zip]

Archive with 1 entries (1 files):
- diagnostics-1530289-supplementary.xlsx
