# Supplementary material for: Multiplex Lateral Flow Immunoassay for the Detection of Expanded-Spectrum Hydrolysis and CTX-M Enzymes
Source: Diagnostics (Basel). 2022 Jan 13;12(1):190. doi: 10.3390/diagnostics12010190 (PMC8775197; doi:10.3390/diagnostics12010190)
Supplement: Supplementary file 1 [file diagnostics-12-00190-s001.zip › diagnostics-1530289-supplementary.xlsx]

## Sheet: Supplementary data
Table S1: Results of 188 isolates for validation of the LFIA Rapid ESC test.
β-lactam resistance mechanism	Species	N° isolates	Phenotype	Non-enzymatic	Broad spectrum penicillinases	ESBLs	AmpCs	Carbapenemases	Test results
									LT1	LT2
Bacterial isolates not able to hydrolyse cefotaxime	E. coli	2	WT						N	N
	K. pneumoniae	1	WT						N	N
	C. freundii	1	WT						N	N
	E. cloacae	1					Basal AmpC expression	chromosomal encoded class A carbapenemase IMI-1	N	N
	E. asburiae	1					Basal AmpC expression	chromosomal encoded class A carbapenemase IMI-2	N	N
	E. asburiae	1					Basal AmpC expression	chromosomal encoded class A carbapenemase IMI-17	N	N
	Salmonella spp.	3	WT						N	N
	M. Morganii	1	WT						N	N
	P. aeruginosa	1	WT						N	N
	P. aeruginosa	1		hyperexpressed Mex C/D-OprJ			Basal AmpC expression		N	N
	P. aeruginosa	1		hyperexpressed Mex A/B-OprM			Basal AmpC expression		N	N
	P. aeruginosa	1					Basal AmpC expression	plasmid encoded class D carbapenemase OXA-198	N	N
	A. baumannii	1			OXA-21		Basal AmpC expression		N	N
	E coli*	1			plasmid encoded CTX-M-93*				N*	P*	* CTX-M-93, a CTX-M-variant (LT2 positive) lacking CTX activity (LT1 negative)
Bacterial isolates able to hydrolyse cefotaxime and not containing CTX-Ms	E. coli	1					ACC-1		P	N
	E. coli	1					DHA-1		P	N
	E. coli	1					plasmid encoded CMY-136		P	N
	E. coli	2						KPC-2; KPC-3	P	N
	E. coli	2						IMP-1; IMP-14	P	N
	E. coli	1						OXA-484	P	N
	E. coli	1				TEM + SHV			P	N
	E. coli	1					plasmid encoded CMY-13	VIM-1	P	N
	E. coli	1				SHV-12		IMP-8	P	N
	K. pneumoniae	1					plasmid encoded DHA-2		P	N
	K. pneumoniae	1				TEM-3			P	N
	K. pneumoniae	2				SHV-2a; SHV-11			P	N
	K. pneumoniae	1						KPC-3	P	N
	K. pneumoniae	1						NDM-1	P	N
	K. pneumoniae	1						IMP-8	P	N
	K. pneumoniae	1						OXA-48	P	N
	K. pneumoniae	1				OXA-163			P	N
	K. pneumoniae	1						OXA-517	P	N
	K. pneumoniae	1				TEM + SHV			P	N
	K. pneumoniae	1					plasmid encoded CMY-4	OXA-204	P	N
	K. pneumoniae	1				SHV-5		IMP-1	P	N
	K. pneumoniae	1				SHV-5		VIM-1	P	N
	K. pneumoniae	1				SHV-11		OXA-48	P	N
	K. pneumoniae	1				SHV-12		IMP-8	P	N
	E. cloacae	2					Overexpressed AmpC		P	N
	E. cloacae	1				TEM-3			P	N
	E.cloacae	1				GES-6			P	N
	E. cloacae	1						TMB-1	P	N
	E. cloacae	1						GIM-1	P	N
	E. cloacae	1						FRI-1	P	N
	E. cloacae	1						KPC-2	P	N
	E. cloacae	1				SHV-5		OXA-48	P	N
	E. aerogenes	1				TEM-24			P	N
	C. freundii	1				SHV-12			P	N
	C. freundii	1						KPC-2	P	N
	C. freundii	1						VIM-2	P	N
	S. marscecens	1				OXA-405			P	N
	S. marscecens	1					Overexpressed AmpC	SME-1	P	N
	H. alveii	1					Overexpressed AmpC		P	N
	S. ficaria	1					Overexpressed AmpC		P	N
	P. aeruginosa	1				TEM-4			P	N
	P. aeruginosa	1				SHV-2a			P	N
	P. aeruginosa	1						GES-5	P	N
	P. aeruginosa	2				GES-2; GES-9			P	N
	P. aeruginosa	2				PER-1; PER-2			P	N
	P. aeruginosa	1						KPC-2	P	N
	P. aeruginosa	1						NDM-1	P	N
	P. aeruginosa	10						IMP-1; IMP-2; IMP-13; IMP-15; IMP-19; IMP-26; IMP-31; IMP-56; IMP-63; IMP-71	P	N
	P. aeruginosa	3						VIM-1; VIM-2; VIM-4	P	N
	P. aeruginosa	1			OXA-13		Overexpressed AmpC		P	N
	P. aeruginosa	1				OXA-14			P	N
	P. aeruginosa	1			OXA-32		Overexpressed AmpC		P	N
	A. baumannii	1					Overexpressed AmpC		P	N
	A. baumannii	2				SHV-5 (2)			P	N
	A. baumannii	3				GES-11; GES-12; GES-14			P	N
	A. baumannii	1				PER-1			P	N
	A. baumannii	2						NDM-1; NDM-2	P	N
	A. baumannii	2						IMP-1; IMP-4	P	N
	A. baumannii	1					Overexpressed AmpC	OXA-23	P	N
	A. baumannii	1					Overexpressed AmpC	OXA-51	P	N
	A. baumannii	1					Overexpressed AmpC	OXA-58	P	N
	A. baumannii	1					Overexpressed AmpC	OXA-97	P	N
	A. baumannii	1					Overexpressed AmpC	OXA-143	P	N
	A. baumannii	1					Overexpressed AmpC	OXA-253	P	N
Bacterial isolates able to hydrolyse cefotaxime and containing at least one CTX-M	E. coli	51				CTX-M-1 (3); CTX-M-2 (5); CTX-M-3 (2); CTX-M-8; CTX-M-10; CTX-M-14; CTX-M-15 (23); CTX-M-17; CTX-M-24 (2); CTX-M-27; CTX-M-32; CTX-M-37; CTX-M-55; CTX-M-57; CTX-M-65 (2); CTX-M-71; CTX-M-82; CTX-M-100; CTX-M-101; CTX-M-182			P	P
	E. coli	1				TEM-52 + CTX-M-15			P	P
	E. coli	1				SHV-2a + CTX-M-3			P	P
	E. coli	1				CTX-M-15		NDM-7	P	P
	E. coli	1				TEM-3 + CTX-M-15		NDM-19	P	P
	E. coli	1				CTX-M-15		NDM-19	P	P
	E. coli	1				CTX-M-15		OXA-48	P	P
	E. coli	1				CTX-M-9		OXA-244	P	P
	E. coli	1				CTX-M-15	plasmid encoded CMY-4	OXA-204	P	P
	E. coli	1				CTX-M-15	plasmid encoded CMY-6	NDM-4	P	P
	K. pneumoniae	10				CTX-M-2; CTX-M-3; CTX-M-8; CTX-M-15 (5); CTX-M-18; CTX-M-19			P	P
	K. pneumoniae	1				CTX-M-15		KPC-3	P	P
	K. pneumoniae	1				CTX-M-15		OXA-370	P	P
	K. pneumoniae	1				CTX-M-15		OXA-519	P	P
	K. pneumoniae	1				CTX-M-15 + SHV-12		GES-5	P	P
	E. cloacae	2				CTX-M-9; CTX-M-15			P	P
	E. cloacae	1				CTX-M-15	Overexpressed AmpC		P	P
	E. buandensis	3				CTX-M-15 (3)			P	P
	C. freundii	2				CTX-M-1; CTX-M-15			P	P
	C. koseri	1				CTX-M-1		OXA-48	P	N
	P. aeruginosa	1				CTX-M-2			P	P
	A. baumannii	1				CTX-M-15			P	P
